# Supplementary material for: Prevalence of Overweight and Obesity in France: The 2020 Obepi-Roche Study by the “Ligue Contre l’Obésité”
Source: J Clin Med. 2023 Jan 25;12(3):925. doi: 10.3390/jcm12030925 (PMC9918095; doi:10.3390/jcm12030925)
Supplement: Supplementary file 1 [file jcm-12-00925-s001.zip]

Archive with 1 entries (1 files):
- jcm-2106801-supplementary.pdf
